# Supplementary material for: Microsatellite Markers: A Tool to Assess the Genetic Diversity of Yellow Mustard (Sinapis alba L.)
Source: Plants (Basel). 2023 Nov 29;12(23):4026. doi: 10.3390/plants12234026 (PMC10708087; doi:10.3390/plants12234026)
Supplement: Supplementary file 1 [file plants-12-04026-s001.zip]

Archive with 1 entries (1 files):
- plants-2698752-supplementary.pdf
